# Supplementary material for: Downregulation of EB1 impedes Cx43 localization and cardiac conduction after hypothermic ischemia-reperfusion in rats
Source: PeerJ. 2025 Apr 14;13:e19276. doi: 10.7717/peerj.19276 (PMC12005192; doi:10.7717/peerj.19276)
Supplement: Supplemental Information 4 [file peerj-13-19276-s004.zip]

Archive with 32 entries (29 files):
- western blot-(CP IR group) Cx43membranal/
- western blot-(CP IR group) Cx43membranal/raw data-western blot-(CP IR group)membranal  Cx43.xlsx
- western blot-(CP IR group) Cx43membranal/western blot-(CP IR group)Cx43membranal -1/
- western blot-(CP IR group) Cx43membranal/western blot-(CP IR group)Cx43membranal -1/1-ATPase-M.Tif
- western blot-(CP IR group) Cx43membranal/western blot-(CP IR group)Cx43membranal -1/1-ATPase.Tif
- western blot-(CP IR group) Cx43membranal/western blot-(CP IR group)Cx43membranal -1/1-CX43-M.Tif
- western blot-(CP IR group) Cx43membranal/western blot-(CP IR group)Cx43membranal -1/1-CX43.Tif
- western blot-(CP IR group) Cx43membranal/western blot-(CP IR group)Cx43membranal -1/2-ATPase-M.Tif
- western blot-(CP IR group) Cx43membranal/western blot-(CP IR group)Cx43membranal -1/2-ATPase.Tif
- western blot-(CP IR group) Cx43membranal/western blot-(CP IR group)Cx43membranal -1/2-CX43-M.Tif
- western blot-(CP IR group) Cx43membranal/western blot-(CP IR group)Cx43membranal -1/2-CX43.Tif
- western blot-(CP IR group) Cx43membranal/western blot-(CP IR group)Cx43membranal -1/3-ATPase-M.Tif
- western blot-(CP IR group) Cx43membranal/western blot-(CP IR group)Cx43membranal -1/3-ATPase.Tif
- western blot-(CP IR group) Cx43membranal/western blot-(CP IR group)Cx43membranal -1/3-CX43-M.Tif
- western blot-(CP IR group) Cx43membranal/western blot-(CP IR group)Cx43membranal -1/3-CX43.Tif
- western blot-(CP IR group) Cx43membranal/western blot-(CP IR group)Cx43membranal -1/4-ATPase-M-uded.Tif
- western blot-(CP IR group) Cx43membranal/western blot-(CP IR group)Cx43membranal -1/4-ATPase-used.Tif
- western blot-(CP IR group) Cx43membranal/western blot-(CP IR group)Cx43membranal -1/4-CX43-M-used.Tif
- western blot-(CP IR group) Cx43membranal/western blot-(CP IR group)Cx43membranal -1/4-CX43-used.Tif
- western blot-(CP IR group) Cx43membranal/western blot-(CP IR group)Cx43membranal -2/
- western blot-(CP IR group) Cx43membranal/western blot-(CP IR group)Cx43membranal -2/5-ATPase-M.Tif
- western blot-(CP IR group) Cx43membranal/western blot-(CP IR group)Cx43membranal -2/5-ATPase.Tif
- western blot-(CP IR group) Cx43membranal/western blot-(CP IR group)Cx43membranal -2/5-CX43-M.Tif
- western blot-(CP IR group) Cx43membranal/western blot-(CP IR group)Cx43membranal -2/5-CX43.Tif
- western blot-(CP IR group) Cx43membranal/western blot-(CP IR group)Cx43membranal -2/6-ATPase-M.Tif
- western blot-(CP IR group) Cx43membranal/western blot-(CP IR group)Cx43membranal -2/6-ATPase.Tif
- western blot-(CP IR group) Cx43membranal/western blot-(CP IR group)Cx43membranal -2/6-CX43-M.Tif
- western blot-(CP IR group) Cx43membranal/western blot-(CP IR group)Cx43membranal -2/6-CX43.Tif
- western blot-(CP IR group) Cx43membranal/western blot-(CP IR group)Cx43membranal -2/7-ATPase-M.Tif
- western blot-(CP IR group) Cx43membranal/western blot-(CP IR group)Cx43membranal -2/7-ATPase.Tif
- western blot-(CP IR group) Cx43membranal/western blot-(CP IR group)Cx43membranal -2/7-CX43-M.Tif
- western blot-(CP IR group) Cx43membranal/western blot-(CP IR group)Cx43membranal -2/7-CX43.Tif
