# Supplementary material for: Downregulation of EB1 impedes Cx43 localization and cardiac conduction after hypothermic ischemia-reperfusion in rats
Source: PeerJ. 2025 Apr 14;13:e19276. doi: 10.7717/peerj.19276 (PMC12005192; doi:10.7717/peerj.19276)
Supplement: Supplemental Information 5 [file peerj-13-19276-s005.zip]

Archive with 36 entries (33 files):
- western blot-(CP IR group) EB1/
- western blot-(CP IR group) EB1/raw data- western blot-(CP IR group) EB1.xlsx
- western blot-(CP IR group) EB1/western blot-(CP IR group) EB1-1/
- western blot-(CP IR group) EB1/western blot-(CP IR group) EB1-1/5-EB1-M.Tif
- western blot-(CP IR group) EB1/western blot-(CP IR group) EB1-1/5-EB1.Tif
- western blot-(CP IR group) EB1/western blot-(CP IR group) EB1-1/5-Tubulin-M.Tif
- western blot-(CP IR group) EB1/western blot-(CP IR group) EB1-1/5-Tubulin.Tif
- western blot-(CP IR group) EB1/western blot-(CP IR group) EB1-1/6-EB1-M.Tif
- western blot-(CP IR group) EB1/western blot-(CP IR group) EB1-1/6-EB1.Tif
- western blot-(CP IR group) EB1/western blot-(CP IR group) EB1-1/6-Tubulin-M.Tif
- western blot-(CP IR group) EB1/western blot-(CP IR group) EB1-1/6-Tubulin.Tif
- western blot-(CP IR group) EB1/western blot-(CP IR group) EB1-1/7-EB1-M.Tif
- western blot-(CP IR group) EB1/western blot-(CP IR group) EB1-1/7-EB1.Tif
- western blot-(CP IR group) EB1/western blot-(CP IR group) EB1-1/7-Tubulin-M.Tif
- western blot-(CP IR group) EB1/western blot-(CP IR group) EB1-1/7-Tubulin.Tif
- western blot-(CP IR group) EB1/western blot-(CP IR group) EB1-1/8-EB1-M.Tif
- western blot-(CP IR group) EB1/western blot-(CP IR group) EB1-1/8-EB1.Tif
- western blot-(CP IR group) EB1/western blot-(CP IR group) EB1-1/8-Tbulin-M.Tif
- western blot-(CP IR group) EB1/western blot-(CP IR group) EB1-1/8-Tubulin.Tif
- western blot-(CP IR group) EB1/western blot-(CP IR group) EB1-2/
- western blot-(CP IR group) EB1/western blot-(CP IR group) EB1-2/1-EB1-M.Tif
- western blot-(CP IR group) EB1/western blot-(CP IR group) EB1-2/1-EB1.Tif
- western blot-(CP IR group) EB1/western blot-(CP IR group) EB1-2/1-Tubulin-M.Tif
- western blot-(CP IR group) EB1/western blot-(CP IR group) EB1-2/1-Tubulin.Tif
- western blot-(CP IR group) EB1/western blot-(CP IR group) EB1-2/2-EB1-M.Tif
- western blot-(CP IR group) EB1/western blot-(CP IR group) EB1-2/2-EB1.Tif
- western blot-(CP IR group) EB1/western blot-(CP IR group) EB1-2/2-Tubulin-M.Tif
- western blot-(CP IR group) EB1/western blot-(CP IR group) EB1-2/2-Tubulin.Tif
- western blot-(CP IR group) EB1/western blot-(CP IR group) EB1-2/3-EB1-M.Tif
- western blot-(CP IR group) EB1/western blot-(CP IR group) EB1-2/3-EB1.Tif
- western blot-(CP IR group) EB1/western blot-(CP IR group) EB1-2/3-Tubulin-M.Tif
- western blot-(CP IR group) EB1/western blot-(CP IR group) EB1-2/3-Tubulin.Tif
- western blot-(CP IR group) EB1/western blot-(CP IR group) EB1-2/4-EB1-M-used.Tif
- western blot-(CP IR group) EB1/western blot-(CP IR group) EB1-2/4-EB1-used.Tif
- western blot-(CP IR group) EB1/western blot-(CP IR group) EB1-2/4-Tubulin-M-used.Tif
- western blot-(CP IR group) EB1/western blot-(CP IR group) EB1-2/4-Tubulin-used.Tif
