# Supplementary material for: Downregulation of EB1 impedes Cx43 localization and cardiac conduction after hypothermic ischemia-reperfusion in rats
Source: PeerJ. 2025 Apr 14;13:e19276. doi: 10.7717/peerj.19276 (PMC12005192; doi:10.7717/peerj.19276)
Supplement: Supplemental Information 6 [file peerj-13-19276-s006.zip]

Archive with 38 entries (37 files):
- C I-R AAV9-CON AAV9-EB1 group western blot-membranal Cx43/
- C I-R AAV9-CON AAV9-EB1 group western blot-membranal Cx43/1-ATPase-M-used.Tif
- C I-R AAV9-CON AAV9-EB1 group western blot-membranal Cx43/1-ATPase-used.Tif
- C I-R AAV9-CON AAV9-EB1 group western blot-membranal Cx43/1-Cx43-M-used.Tif
- C I-R AAV9-CON AAV9-EB1 group western blot-membranal Cx43/1-Cx43-used.Tif
- C I-R AAV9-CON AAV9-EB1 group western blot-membranal Cx43/2-ATPase-M.Tif
- C I-R AAV9-CON AAV9-EB1 group western blot-membranal Cx43/2-ATPase.Tif
- C I-R AAV9-CON AAV9-EB1 group western blot-membranal Cx43/2-Cx43-M.Tif
- C I-R AAV9-CON AAV9-EB1 group western blot-membranal Cx43/2-Cx43.Tif
- C I-R AAV9-CON AAV9-EB1 group western blot-membranal Cx43/3-ATPase-M.Tif
- C I-R AAV9-CON AAV9-EB1 group western blot-membranal Cx43/3-ATPase.Tif
- C I-R AAV9-CON AAV9-EB1 group western blot-membranal Cx43/3-Cx43-M.Tif
- C I-R AAV9-CON AAV9-EB1 group western blot-membranal Cx43/3-Cx43.Tif
- C I-R AAV9-CON AAV9-EB1 group western blot-membranal Cx43/4-ATPase-M.Tif
- C I-R AAV9-CON AAV9-EB1 group western blot-membranal Cx43/4-ATPase.Tif
- C I-R AAV9-CON AAV9-EB1 group western blot-membranal Cx43/4-Cx43-M.Tif
- C I-R AAV9-CON AAV9-EB1 group western blot-membranal Cx43/4-Cx43.Tif
- C I-R AAV9-CON AAV9-EB1 group western blot-membranal Cx43/5-ATPase-M.Tif
- C I-R AAV9-CON AAV9-EB1 group western blot-membranal Cx43/5-ATPase.Tif
- C I-R AAV9-CON AAV9-EB1 group western blot-membranal Cx43/5-Cx43-M.Tif
- C I-R AAV9-CON AAV9-EB1 group western blot-membranal Cx43/5-Cx43.Tif
- C I-R AAV9-CON AAV9-EB1 group western blot-membranal Cx43/6-ATPase-M.Tif
- C I-R AAV9-CON AAV9-EB1 group western blot-membranal Cx43/6-ATPase.Tif
- C I-R AAV9-CON AAV9-EB1 group western blot-membranal Cx43/6-Cx43-M.Tif
- C I-R AAV9-CON AAV9-EB1 group western blot-membranal Cx43/6-Cx43.Tif
- C I-R AAV9-CON AAV9-EB1 group western blot-membranal Cx43/7-ATPase-M.Tif
- C I-R AAV9-CON AAV9-EB1 group western blot-membranal Cx43/7-ATPase.Tif
- C I-R AAV9-CON AAV9-EB1 group western blot-membranal Cx43/7-Cx43-M.Tif
- C I-R AAV9-CON AAV9-EB1 group western blot-membranal Cx43/7-Cx43.Tif
- C I-R AAV9-CON AAV9-EB1 group western blot-membranal Cx43/8-ATPase-M.Tif
- C I-R AAV9-CON AAV9-EB1 group western blot-membranal Cx43/8-ATPase.Tif
- C I-R AAV9-CON AAV9-EB1 group western blot-membranal Cx43/8-Cx43-M.Tif
- C I-R AAV9-CON AAV9-EB1 group western blot-membranal Cx43/8-Cx43.Tif
- C I-R AAV9-CON AAV9-EB1 group western blot-membranal Cx43/9-ATPase-M.Tif
- C I-R AAV9-CON AAV9-EB1 group western blot-membranal Cx43/9-ATPase.Tif
- C I-R AAV9-CON AAV9-EB1 group western blot-membranal Cx43/9-Cx43-M.Tif
- C I-R AAV9-CON AAV9-EB1 group western blot-membranal Cx43/9-Cx43.Tif
- C I-R AAV9-CON AAV9-EB1 group western blot-membranal Cx43/raw data-C I-R AAV9-CON AAV9-EB1 group western blot-membranal Cx43.xlsx
