# Supplementary material for: Downregulation of EB1 impedes Cx43 localization and cardiac conduction after hypothermic ischemia-reperfusion in rats
Source: PeerJ. 2025 Apr 14;13:e19276. doi: 10.7717/peerj.19276 (PMC12005192; doi:10.7717/peerj.19276)
Supplement: Supplemental Information 7 [file peerj-13-19276-s007.zip]

Archive with 26 entries (25 files):
- C I-R AAV9-CON AAV9-EB1 group western blot-free tubulin/
- C I-R AAV9-CON AAV9-EB1 group western blot-free tubulin/1-Free tubulin-M.Tif
- C I-R AAV9-CON AAV9-EB1 group western blot-free tubulin/1-Free tubulin.Tif
- C I-R AAV9-CON AAV9-EB1 group western blot-free tubulin/1-GAPDH-M.Tif
- C I-R AAV9-CON AAV9-EB1 group western blot-free tubulin/1-GAPDH.Tif
- C I-R AAV9-CON AAV9-EB1 group western blot-free tubulin/2-Free tubulin-M.Tif
- C I-R AAV9-CON AAV9-EB1 group western blot-free tubulin/2-Free tubulin.Tif
- C I-R AAV9-CON AAV9-EB1 group western blot-free tubulin/2-GAPDH-M.Tif
- C I-R AAV9-CON AAV9-EB1 group western blot-free tubulin/2-GAPDH.Tif
- C I-R AAV9-CON AAV9-EB1 group western blot-free tubulin/3-Free tubulin-M-used.Tif
- C I-R AAV9-CON AAV9-EB1 group western blot-free tubulin/3-Free tubulin-used.Tif
- C I-R AAV9-CON AAV9-EB1 group western blot-free tubulin/3-GAPDH-M-used.Tif
- C I-R AAV9-CON AAV9-EB1 group western blot-free tubulin/3-GAPDH-used.Tif
- C I-R AAV9-CON AAV9-EB1 group western blot-free tubulin/4-Free tubulin-M.Tif
- C I-R AAV9-CON AAV9-EB1 group western blot-free tubulin/4-Free tubulin.Tif
- C I-R AAV9-CON AAV9-EB1 group western blot-free tubulin/4-GAPDH-M.Tif
- C I-R AAV9-CON AAV9-EB1 group western blot-free tubulin/4-GAPDH.Tif
- C I-R AAV9-CON AAV9-EB1 group western blot-free tubulin/5-Free tubulin-M.Tif
- C I-R AAV9-CON AAV9-EB1 group western blot-free tubulin/5-Free tubulin.Tif
- C I-R AAV9-CON AAV9-EB1 group western blot-free tubulin/5-GAPDH-M.Tif
- C I-R AAV9-CON AAV9-EB1 group western blot-free tubulin/5-GAPDH.Tif
- C I-R AAV9-CON AAV9-EB1 group western blot-free tubulin/6-Free tubulin-M.Tif
- C I-R AAV9-CON AAV9-EB1 group western blot-free tubulin/6-Free tubulin.Tif
- C I-R AAV9-CON AAV9-EB1 group western blot-free tubulin/6-GAPDH-M.Tif
- C I-R AAV9-CON AAV9-EB1 group western blot-free tubulin/6-GAPDH.Tif
- C I-R AAV9-CON AAV9-EB1 group western blot-free tubulin/raw data-C I-R AAV9-CON AAV9-EB1 group western blot-free tubulin.xlsx
