# Supplementary material for: Downregulation of EB1 impedes Cx43 localization and cardiac conduction after hypothermic ischemia-reperfusion in rats
Source: PeerJ. 2025 Apr 14;13:e19276. doi: 10.7717/peerj.19276 (PMC12005192; doi:10.7717/peerj.19276)
Supplement: Supplemental Information 8 [file peerj-13-19276-s008.zip]

Archive with 30 entries (29 files):
- C I-R AAV9-CON AAV9-EB1 group western blot-Polymeric tubulin/
- C I-R AAV9-CON AAV9-EB1 group western blot-Polymeric tubulin/1-Polymeric tubulin-M.Tif
- C I-R AAV9-CON AAV9-EB1 group western blot-Polymeric tubulin/1-Polymeric tubulin.Tif
- C I-R AAV9-CON AAV9-EB1 group western blot-Polymeric tubulin/1-VDAC-M.Tif
- C I-R AAV9-CON AAV9-EB1 group western blot-Polymeric tubulin/1-VDAC.Tif
- C I-R AAV9-CON AAV9-EB1 group western blot-Polymeric tubulin/2-Polymeric tubulin-M.Tif
- C I-R AAV9-CON AAV9-EB1 group western blot-Polymeric tubulin/2-Polymeric tubulin.Tif
- C I-R AAV9-CON AAV9-EB1 group western blot-Polymeric tubulin/2-VDAC-M.Tif
- C I-R AAV9-CON AAV9-EB1 group western blot-Polymeric tubulin/2-VDAC.Tif
- C I-R AAV9-CON AAV9-EB1 group western blot-Polymeric tubulin/3-Polymeric tubulin-M-used.Tif
- C I-R AAV9-CON AAV9-EB1 group western blot-Polymeric tubulin/3-Polymeric tubulin-used.Tif
- C I-R AAV9-CON AAV9-EB1 group western blot-Polymeric tubulin/3-VDAC-M-used.Tif
- C I-R AAV9-CON AAV9-EB1 group western blot-Polymeric tubulin/3-VDAC-used.Tif
- C I-R AAV9-CON AAV9-EB1 group western blot-Polymeric tubulin/4-Polymeric tubulin-M.Tif
- C I-R AAV9-CON AAV9-EB1 group western blot-Polymeric tubulin/4-Polymeric tubulin.Tif
- C I-R AAV9-CON AAV9-EB1 group western blot-Polymeric tubulin/4-VDAC-M.Tif
- C I-R AAV9-CON AAV9-EB1 group western blot-Polymeric tubulin/4-VDAC.Tif
- C I-R AAV9-CON AAV9-EB1 group western blot-Polymeric tubulin/5-Polymeric tubulin-M.Tif
- C I-R AAV9-CON AAV9-EB1 group western blot-Polymeric tubulin/5-Polymeric tubulin.Tif
- C I-R AAV9-CON AAV9-EB1 group western blot-Polymeric tubulin/5-VDAC-M.Tif
- C I-R AAV9-CON AAV9-EB1 group western blot-Polymeric tubulin/5-VDAC.Tif
- C I-R AAV9-CON AAV9-EB1 group western blot-Polymeric tubulin/6-Polymeric tubulin-M.Tif
- C I-R AAV9-CON AAV9-EB1 group western blot-Polymeric tubulin/6-Polymeric tubulin.Tif
- C I-R AAV9-CON AAV9-EB1 group western blot-Polymeric tubulin/6-VDAC-M.Tif
- C I-R AAV9-CON AAV9-EB1 group western blot-Polymeric tubulin/6-VDAC.Tif
- C I-R AAV9-CON AAV9-EB1 group western blot-Polymeric tubulin/7-Polymeric tubulin-M.Tif
- C I-R AAV9-CON AAV9-EB1 group western blot-Polymeric tubulin/7-Polymeric tubulin.Tif
- C I-R AAV9-CON AAV9-EB1 group western blot-Polymeric tubulin/7-VDAC-M.Tif
- C I-R AAV9-CON AAV9-EB1 group western blot-Polymeric tubulin/7-VDAC.Tif
- C I-R AAV9-CON AAV9-EB1 group western blot-Polymeric tubulin/C I-R AAV9-CON AAV9-EB1 group western blot-Polymeric tubulin.xlsx
