# Supplementary material for: Downregulation of EB1 impedes Cx43 localization and cardiac conduction after hypothermic ischemia-reperfusion in rats
Source: PeerJ. 2025 Apr 14;13:e19276. doi: 10.7717/peerj.19276 (PMC12005192; doi:10.7717/peerj.19276)
Supplement: Supplemental Information 9 [file peerj-13-19276-s009.zip]

Archive with 35 entries (34 files):
- western blot-Total Cx43 EB1 N-cadherin 1/
- western blot-Total Cx43 EB1 N-cadherin 1/10-cx43-M-used.Tif
- western blot-Total Cx43 EB1 N-cadherin 1/10-cx43-used.Tif
- western blot-Total Cx43 EB1 N-cadherin 1/10-EB1-M-used.Tif
- western blot-Total Cx43 EB1 N-cadherin 1/10-EB1-used.Tif
- western blot-Total Cx43 EB1 N-cadherin 1/10-N-cadherin-M.Tif
- western blot-Total Cx43 EB1 N-cadherin 1/10-N-cadherin.Tif
- western blot-Total Cx43 EB1 N-cadherin 1/10-Tubulin-M-used.Tif
- western blot-Total Cx43 EB1 N-cadherin 1/10-Tubulin-used.Tif
- western blot-Total Cx43 EB1 N-cadherin 1/2-cx43-M.Tif
- western blot-Total Cx43 EB1 N-cadherin 1/2-cx43.Tif
- western blot-Total Cx43 EB1 N-cadherin 1/2-N-cadherin-M.Tif
- western blot-Total Cx43 EB1 N-cadherin 1/2-N-cadherin.Tif
- western blot-Total Cx43 EB1 N-cadherin 1/2-Tubulin-M.Tif
- western blot-Total Cx43 EB1 N-cadherin 1/2-Tubulin.Tif
- western blot-Total Cx43 EB1 N-cadherin 1/4-cx43-M.Tif
- western blot-Total Cx43 EB1 N-cadherin 1/4-cx43.Tif
- western blot-Total Cx43 EB1 N-cadherin 1/4-EB1-M.Tif
- western blot-Total Cx43 EB1 N-cadherin 1/4-EB1.Tif
- western blot-Total Cx43 EB1 N-cadherin 1/4-N-cadherin-M-used.Tif
- western blot-Total Cx43 EB1 N-cadherin 1/4-N-cadherin-used.Tif
- western blot-Total Cx43 EB1 N-cadherin 1/4-Tubulin-M.Tif
- western blot-Total Cx43 EB1 N-cadherin 1/4-Tubulin.Tif
- western blot-Total Cx43 EB1 N-cadherin 1/6-cx43-M.Tif
- western blot-Total Cx43 EB1 N-cadherin 1/6-cx43.Tif
- western blot-Total Cx43 EB1 N-cadherin 1/6-EB1-M.Tif
- western blot-Total Cx43 EB1 N-cadherin 1/6-EB1.Tif
- western blot-Total Cx43 EB1 N-cadherin 1/6-N-cadherin-M.Tif
- western blot-Total Cx43 EB1 N-cadherin 1/6-N-cadherin.Tif
- western blot-Total Cx43 EB1 N-cadherin 1/8-cx43-M.Tif
- western blot-Total Cx43 EB1 N-cadherin 1/8-cx43.Tif
- western blot-Total Cx43 EB1 N-cadherin 1/8-N-cadherin-M.Tif
- western blot-Total Cx43 EB1 N-cadherin 1/8-N-cadherin.Tif
- western blot-Total Cx43 EB1 N-cadherin 1/8-Tubulin-M.Tif
- western blot-Total Cx43 EB1 N-cadherin 1/8-Tubulin.Tif
