# Supplementary material for: Downregulation of EB1 impedes Cx43 localization and cardiac conduction after hypothermic ischemia-reperfusion in rats
Source: PeerJ. 2025 Apr 14;13:e19276. doi: 10.7717/peerj.19276 (PMC12005192; doi:10.7717/peerj.19276)
Supplement: Supplemental Information 10 [file peerj-13-19276-s010.zip]

Archive with 32 entries (31 files):
- western blot-Total Cx43 EB1 N-cadherin 2/
- western blot-Total Cx43 EB1 N-cadherin 2/1-CX43-M.Tif
- western blot-Total Cx43 EB1 N-cadherin 2/1-CX43.Tif
- western blot-Total Cx43 EB1 N-cadherin 2/1-EB1-M.Tif
- western blot-Total Cx43 EB1 N-cadherin 2/1-EB1.Tif
- western blot-Total Cx43 EB1 N-cadherin 2/1-Tubulin-M.Tif
- western blot-Total Cx43 EB1 N-cadherin 2/1-Tubulin.Tif
- western blot-Total Cx43 EB1 N-cadherin 2/3-CX43-M.Tif
- western blot-Total Cx43 EB1 N-cadherin 2/3-CX43.Tif
- western blot-Total Cx43 EB1 N-cadherin 2/3-EB1-M.Tif
- western blot-Total Cx43 EB1 N-cadherin 2/3-EB1.Tif
- western blot-Total Cx43 EB1 N-cadherin 2/3-N-cadherin-M.Tif
- western blot-Total Cx43 EB1 N-cadherin 2/3-N-cadherin.Tif
- western blot-Total Cx43 EB1 N-cadherin 2/3-Tubulin-M.Tif
- western blot-Total Cx43 EB1 N-cadherin 2/3-Tubulin.Tif
- western blot-Total Cx43 EB1 N-cadherin 2/5-CX43-M.Tif
- western blot-Total Cx43 EB1 N-cadherin 2/5-CX43.Tif
- western blot-Total Cx43 EB1 N-cadherin 2/5-EB1-M.Tif
- western blot-Total Cx43 EB1 N-cadherin 2/5-EB1.Tif
- western blot-Total Cx43 EB1 N-cadherin 2/5-N-cadherin-M.Tif
- western blot-Total Cx43 EB1 N-cadherin 2/5-N-cadherin.Tif
- western blot-Total Cx43 EB1 N-cadherin 2/5-Tubulin-M.Tif
- western blot-Total Cx43 EB1 N-cadherin 2/5-Tubulin.Tif
- western blot-Total Cx43 EB1 N-cadherin 2/7-CX43-M.Tif
- western blot-Total Cx43 EB1 N-cadherin 2/7-CX43.Tif
- western blot-Total Cx43 EB1 N-cadherin 2/7-EB1-M.Tif
- western blot-Total Cx43 EB1 N-cadherin 2/7-EB1.Tif
- western blot-Total Cx43 EB1 N-cadherin 2/7-N-cadherin-M.Tif
- western blot-Total Cx43 EB1 N-cadherin 2/7-N-cadherin.Tif
- western blot-Total Cx43 EB1 N-cadherin 2/7-Tubulin-M.Tif
- western blot-Total Cx43 EB1 N-cadherin 2/7-Tubulin.Tif
- western blot-Total Cx43 EB1 N-cadherin 2/raw data-Total Cx43 EB1 N-cadherin.xlsx
