# Supplementary material for: Downregulation of EB1 impedes Cx43 localization and cardiac conduction after hypothermic ischemia-reperfusion in rats
Source: PeerJ. 2025 Apr 14;13:e19276. doi: 10.7717/peerj.19276 (PMC12005192; doi:10.7717/peerj.19276)
Supplement: Supplemental Information 11 [file peerj-13-19276-s011.zip]

Archive with 14 entries (13 files):
- immunofluorescence EB1 - N-cadherin-C/
- immunofluorescence EB1 - N-cadherin-C/C.csv
- immunofluorescence EB1 - N-cadherin-C/C1-1.tif
- immunofluorescence EB1 - N-cadherin-C/C1-2.tif
- immunofluorescence EB1 - N-cadherin-C/C2-1.tif
- immunofluorescence EB1 - N-cadherin-C/C2-2.tif
- immunofluorescence EB1 - N-cadherin-C/C3-1.tif
- immunofluorescence EB1 - N-cadherin-C/C3-2.tif
- immunofluorescence EB1 - N-cadherin-C/C4-1.tif
- immunofluorescence EB1 - N-cadherin-C/C4-2.tif
- immunofluorescence EB1 - N-cadherin-C/C5-1.tif
- immunofluorescence EB1 - N-cadherin-C/C5-2.tif
- immunofluorescence EB1 - N-cadherin-C/C6-1.tif
- immunofluorescence EB1 - N-cadherin-C/C6-2.tif
