# Supplementary material for: Downregulation of EB1 impedes Cx43 localization and cardiac conduction after hypothermic ischemia-reperfusion in rats
Source: PeerJ. 2025 Apr 14;13:e19276. doi: 10.7717/peerj.19276 (PMC12005192; doi:10.7717/peerj.19276)
Supplement: Supplemental Information 11 [file peerj-13-19276-s011.zip › immunofluorescence EB1 - N-cadherin-C/C.csv]

	Label	Area	Mean	IntDen	RawIntDen	MinThr	MaxThr
1	C2-Montage	3.776	113.304	427.803	3942632.000	65	255
2	C2-Montage	2.049	127.328	260.956	2404969.000	65	255
3	C2-Montage	1.019	150.705	153.583	1415419.000	65	255
4	C2-Montage	1.888	121.744	229.816	2117983.000	65	255
5	C2-Montage	2.011	137.915	277.370	2556246.000	65	255
6	C2-Montage	3.078	137.871	424.310	3910441.000	65	255
7	C2-Montage	4.037	133.479	538.813	4965699.000	65	255
8	C2-Montage	2.969	140.052	415.749	3831546.000	65	255
9	C2-Montage	1.392	143.226	199.344	1837154.000	65	255
10	C2-Montage	1.771	140.663	249.168	2296330.000	65	255
11	C2-Montage	1.111	135.424	150.501	1387016.000	65	255
12	C2-Montage	2.716	132.833	360.723	3324420.000	65	255
