# Supplementary material for: Downregulation of EB1 impedes Cx43 localization and cardiac conduction after hypothermic ischemia-reperfusion in rats
Source: PeerJ. 2025 Apr 14;13:e19276. doi: 10.7717/peerj.19276 (PMC12005192; doi:10.7717/peerj.19276)
Supplement: Supplemental Information 12 [file peerj-13-19276-s012.zip]

Archive with 20 entries (19 files):
- immunofluorescence EB1 - N-cadherin-I/R/
- immunofluorescence EB1 - N-cadherin-I/R/I/R-7_01.tif
- immunofluorescence EB1 - N-cadherin-I/R/I/R-7_02.tif
- immunofluorescence EB1 - N-cadherin-I/R/I/R-8_1.tif
- immunofluorescence EB1 - N-cadherin-I/R/I/R-8_2.tif
- immunofluorescence EB1 - N-cadherin-I/R/I/R.csv
- immunofluorescence EB1 - N-cadherin-I/R/I/R1-1.tif
- immunofluorescence EB1 - N-cadherin-I/R/I/R1-2.tif
- immunofluorescence EB1 - N-cadherin-I/R/I/R2-1.tif
- immunofluorescence EB1 - N-cadherin-I/R/I/R2-2.tif
- immunofluorescence EB1 - N-cadherin-I/R/I/R2_04.tif
- immunofluorescence EB1 - N-cadherin-I/R/I/R2_06.tif
- immunofluorescence EB1 - N-cadherin-I/R/I/R3-1.tif
- immunofluorescence EB1 - N-cadherin-I/R/I/R3-2.tif
- immunofluorescence EB1 - N-cadherin-I/R/I/R4-1.tif
- immunofluorescence EB1 - N-cadherin-I/R/I/R4-2.tif
- immunofluorescence EB1 - N-cadherin-I/R/I/R5-1.tif
- immunofluorescence EB1 - N-cadherin-I/R/I/R5-2.tif
- immunofluorescence EB1 - N-cadherin-I/R/I/R6-1.tif
- immunofluorescence EB1 - N-cadherin-I/R/I/R6-2.tif
