# Supplementary material for: Downregulation of EB1 impedes Cx43 localization and cardiac conduction after hypothermic ischemia-reperfusion in rats
Source: PeerJ. 2025 Apr 14;13:e19276. doi: 10.7717/peerj.19276 (PMC12005192; doi:10.7717/peerj.19276)
Supplement: Supplemental Information 12 [file peerj-13-19276-s012.zip › immunofluorescence EB1 - N-cadherin-I/R/I/R.csv]

	Label	Area	Mean	IntDen	RawIntDen	MinThr	MaxThr
1	C2-Montage	0.261	120.395	31.418	289550.000	65	255
2	C2-Montage	0.222	155.622	34.532	318247.000	65	255
3	C2-Montage	0.248	159.491	39.561	364597.000	65	255
4	C2-Montage	0.326	159.454	51.923	478522.000	65	255
5	C2-Montage	0.305	159.851	48.809	449820.000	65	255
6	C2-Montage	0.348	158.281	55.027	507133.000	65	255
7	C2-Montage	0.310	150.044	46.547	428975.000	65	255
8	C2-Montage	0.372	150.605	56.085	516876.000	65	255
9	C2-Montage	0.593	141.256	83.794	772246.000	65	255
10	C2-Montage	0.620	141.316	87.663	807905.000	65	255
11	C2-Montage	1.101	128.687	141.659	1305526.000	65	255
12	C2-Montage	0.161	122.039	19.704	181594.000	65	255
