# Supplementary material for: Downregulation of EB1 impedes Cx43 localization and cardiac conduction after hypothermic ischemia-reperfusion in rats
Source: PeerJ. 2025 Apr 14;13:e19276. doi: 10.7717/peerj.19276 (PMC12005192; doi:10.7717/peerj.19276)
Supplement: Supplemental Information 13 [file peerj-13-19276-s013.zip › immunofluorescence EB1 - N-cadherin-AAV9-CON/AAV9-CON.csv]

	Label	Area	Mean	IntDen	RawIntDen	MinThr	MaxThr
1	C2-Montage	0.115	141.899	16.321	150413.000	65	255
2	C2-Montage	0.189	146.515	27.758	255815.000	65	255
3	C2-Montage	0.543	144.382	78.442	722920.000	65	255
4	C2-Montage	0.430	141.042	60.711	559512.000	65	255
5	C2-Montage	0.157	128.287	20.114	185374.000	65	255
6	C2-Montage	0.258	121.293	31.244	287949.000	65	255
7	C2-Montage	0.139	132.323	18.335	168977.000	65	255
8	C2-Montage	0.330	141.866	46.873	431983.000	65	255
9	C2-Montage	0.355	148.492	52.784	486461.000	65	255
10	C2-Montage	0.283	149.474	42.266	389528.000	65	255
11	C2-Montage	0.246	135.345	33.234	306285.000	65	255
12	C2-Montage	0.178	146.255	25.995	239566.000	65	255
