# Supplementary material for: Downregulation of EB1 impedes Cx43 localization and cardiac conduction after hypothermic ischemia-reperfusion in rats
Source: PeerJ. 2025 Apr 14;13:e19276. doi: 10.7717/peerj.19276 (PMC12005192; doi:10.7717/peerj.19276)
Supplement: Supplemental Information 14 [file peerj-13-19276-s014.zip › immunofluorescence EB1 - N-cadherin-AAV9-EB1/AAV9-EBI.csv]

	Label	Area	Mean	IntDen	RawIntDen	MinThr	MaxThr
1	C2-Montage	3.587	129.750	465.415	4289268	65	255
2	C2-Montage	4.373	124.071	542.583	5000441	65	255
3	C2-Montage	6.092	121.395	739.502	6815255	65	255
4	C2-Montage	4.500	124.160	558.722	5149180	65	255
5	C2-Montage	3.867	127.522	493.067	4544109	65	255
6	C2-Montage	1.725	132.267	228.137	2102511	65	255
7	C2-Montage	1.905	125.516	239.169	2204184	65	255
8	C2-Montage	2.680	120.129	321.961	2967188	65	255
9	C2-Montage	1.805	123.153	222.293	2048654	65	255
10	C2-Montage	4.910	135.248	664.133	6120649	65	255
11	C2-Montage	2.510	139.710	350.700	3232054	65	255
12	C2-Montage	3.530	136.926	483.328	4454353	65	255
