# Supplementary material for: Downregulation of EB1 impedes Cx43 localization and cardiac conduction after hypothermic ischemia-reperfusion in rats
Source: PeerJ. 2025 Apr 14;13:e19276. doi: 10.7717/peerj.19276 (PMC12005192; doi:10.7717/peerj.19276)
Supplement: Supplemental Information 15 [file peerj-13-19276-s015.zip]

Archive with 21 entries (20 files):
- immunofluorescence C(Cx43-N-cadherin)/
- immunofluorescence C(Cx43-N-cadherin)/C.xlsx
- immunofluorescence C(Cx43-N-cadherin)/C1-1.tif
- immunofluorescence C(Cx43-N-cadherin)/C1-2.tif
- immunofluorescence C(Cx43-N-cadherin)/C2-1.tif
- immunofluorescence C(Cx43-N-cadherin)/C2-2.tif
- immunofluorescence C(Cx43-N-cadherin)/C3-1.tif
- immunofluorescence C(Cx43-N-cadherin)/C3-2.tif
- immunofluorescence C(Cx43-N-cadherin)/C3-3.tif
- immunofluorescence C(Cx43-N-cadherin)/C3-4.tif
- immunofluorescence C(Cx43-N-cadherin)/C4-1.tif
- immunofluorescence C(Cx43-N-cadherin)/C4-2.tif
- immunofluorescence C(Cx43-N-cadherin)/C4-3.tif
- immunofluorescence C(Cx43-N-cadherin)/C5-1.tif
- immunofluorescence C(Cx43-N-cadherin)/C5-2.tif
- immunofluorescence C(Cx43-N-cadherin)/C6-1.tif
- immunofluorescence C(Cx43-N-cadherin)/C6-2.tif
- immunofluorescence C(Cx43-N-cadherin)/C7-1.tif
- immunofluorescence C(Cx43-N-cadherin)/C7-2.tif
- immunofluorescence C(Cx43-N-cadherin)/C8-1.tif
- immunofluorescence C(Cx43-N-cadherin)/C8-2.tif
