# Supplementary material for: Downregulation of EB1 impedes Cx43 localization and cardiac conduction after hypothermic ischemia-reperfusion in rats
Source: PeerJ. 2025 Apr 14;13:e19276. doi: 10.7717/peerj.19276 (PMC12005192; doi:10.7717/peerj.19276)
Supplement: Supplemental Information 16 [file peerj-13-19276-s016.zip]

Archive with 19 entries (18 files):
- immunofluorescence I/R(Cx43-N-cadherin)/
- immunofluorescence I/R(Cx43-N-cadherin)/I/R.xlsx
- immunofluorescence I/R(Cx43-N-cadherin)/I/R1-1.tif
- immunofluorescence I/R(Cx43-N-cadherin)/I/R1-2.tif
- immunofluorescence I/R(Cx43-N-cadherin)/I/R2-1.tif
- immunofluorescence I/R(Cx43-N-cadherin)/I/R2-2.tif
- immunofluorescence I/R(Cx43-N-cadherin)/I/R2-3.tif
- immunofluorescence I/R(Cx43-N-cadherin)/I/R3-1.tif
- immunofluorescence I/R(Cx43-N-cadherin)/I/R3-2.tif
- immunofluorescence I/R(Cx43-N-cadherin)/I/R4-1.tif
- immunofluorescence I/R(Cx43-N-cadherin)/I/R4-2.tif
- immunofluorescence I/R(Cx43-N-cadherin)/I/R5-1.tif
- immunofluorescence I/R(Cx43-N-cadherin)/I/R5-2.tif
- immunofluorescence I/R(Cx43-N-cadherin)/I/R6-1.tif
- immunofluorescence I/R(Cx43-N-cadherin)/I/R6-2.tif
- immunofluorescence I/R(Cx43-N-cadherin)/I/R6-3.tif
- immunofluorescence I/R(Cx43-N-cadherin)/I/R7-1.tif
- immunofluorescence I/R(Cx43-N-cadherin)/I/R7-2.tif
- immunofluorescence I/R(Cx43-N-cadherin)/I/R8.tif
