# Supplementary material for: Downregulation of EB1 impedes Cx43 localization and cardiac conduction after hypothermic ischemia-reperfusion in rats
Source: PeerJ. 2025 Apr 14;13:e19276. doi: 10.7717/peerj.19276 (PMC12005192; doi:10.7717/peerj.19276)
Supplement: Supplemental Information 17 [file peerj-13-19276-s017.zip]

Archive with 19 entries (18 files):
- immunofluorescence AAV9-CON(Cx43-N-cadherin)/
- immunofluorescence AAV9-CON(Cx43-N-cadherin)/AAV9-CON.xlsx
- immunofluorescence AAV9-CON(Cx43-N-cadherin)/AAV9-CON1-1.tif
- immunofluorescence AAV9-CON(Cx43-N-cadherin)/AAV9-CON1-2.tif
- immunofluorescence AAV9-CON(Cx43-N-cadherin)/AAV9-CON2-1.tif
- immunofluorescence AAV9-CON(Cx43-N-cadherin)/AAV9-CON2-2.tif
- immunofluorescence AAV9-CON(Cx43-N-cadherin)/AAV9-CON3-1.tif
- immunofluorescence AAV9-CON(Cx43-N-cadherin)/AAV9-CON3-2.tif
- immunofluorescence AAV9-CON(Cx43-N-cadherin)/AAV9-CON4-1.tif
- immunofluorescence AAV9-CON(Cx43-N-cadherin)/AAV9-CON4-2.tif
- immunofluorescence AAV9-CON(Cx43-N-cadherin)/AAV9-CON5-1.tif
- immunofluorescence AAV9-CON(Cx43-N-cadherin)/AAV9-CON5-2.tif
- immunofluorescence AAV9-CON(Cx43-N-cadherin)/AAV9-CON5-3.tif
- immunofluorescence AAV9-CON(Cx43-N-cadherin)/AAV9-CON6-1.tif
- immunofluorescence AAV9-CON(Cx43-N-cadherin)/AAV9-CON6-2.tif
- immunofluorescence AAV9-CON(Cx43-N-cadherin)/AAV9-CON6-3.tif
- immunofluorescence AAV9-CON(Cx43-N-cadherin)/AAV9-CON7-1.tif
- immunofluorescence AAV9-CON(Cx43-N-cadherin)/AAV9-CON7-2.tif
- immunofluorescence AAV9-CON(Cx43-N-cadherin)/AAV9-CON7-3.tif
