# Supplementary material for: Downregulation of EB1 impedes Cx43 localization and cardiac conduction after hypothermic ischemia-reperfusion in rats
Source: PeerJ. 2025 Apr 14;13:e19276. doi: 10.7717/peerj.19276 (PMC12005192; doi:10.7717/peerj.19276)
Supplement: Supplemental Information 18 [file peerj-13-19276-s018.zip]

Archive with 17 entries (16 files):
- immunofluorescence AAV9-EB1(Cx43-N-cadherin)/
- immunofluorescence AAV9-EB1(Cx43-N-cadherin)/AAV9-EB1 1-1.tif
- immunofluorescence AAV9-EB1(Cx43-N-cadherin)/AAV9-EB1 1-2.tif
- immunofluorescence AAV9-EB1(Cx43-N-cadherin)/AAV9-EB1 2-1.tif
- immunofluorescence AAV9-EB1(Cx43-N-cadherin)/AAV9-EB1 2-2.tif
- immunofluorescence AAV9-EB1(Cx43-N-cadherin)/AAV9-EB1 3-1.tif
- immunofluorescence AAV9-EB1(Cx43-N-cadherin)/AAV9-EB1 3-2.tif
- immunofluorescence AAV9-EB1(Cx43-N-cadherin)/AAV9-EB1 4-1.tif
- immunofluorescence AAV9-EB1(Cx43-N-cadherin)/AAV9-EB1 4-2.tif
- immunofluorescence AAV9-EB1(Cx43-N-cadherin)/AAV9-EB1 5-1.tif
- immunofluorescence AAV9-EB1(Cx43-N-cadherin)/AAV9-EB1 5-2.tif
- immunofluorescence AAV9-EB1(Cx43-N-cadherin)/AAV9-EB1 6-1.tif
- immunofluorescence AAV9-EB1(Cx43-N-cadherin)/AAV9-EB1 6-2.tif
- immunofluorescence AAV9-EB1(Cx43-N-cadherin)/AAV9-EB1 7-1.tif
- immunofluorescence AAV9-EB1(Cx43-N-cadherin)/AAV9-EB1 7-2.tif
- immunofluorescence AAV9-EB1(Cx43-N-cadherin)/AAV9-EB1 7-3.tif
- immunofluorescence AAV9-EB1(Cx43-N-cadherin)/AAV9-EB1.xlsx
