# Supplementary material for: Downregulation of EB1 impedes Cx43 localization and cardiac conduction after hypothermic ischemia-reperfusion in rats
Source: PeerJ. 2025 Apr 14;13:e19276. doi: 10.7717/peerj.19276 (PMC12005192; doi:10.7717/peerj.19276)
Supplement: Supplemental Information 21 [file peerj-13-19276-s021.zip]

Archive with 8 entries (7 files):
- 1.immunohistochemical-C/
- 1.immunohistochemical-C/C.csv
- 1.immunohistochemical-C/C1-1.tif
- 1.immunohistochemical-C/C1-3.tif
- 1.immunohistochemical-C/C1-4.tif
- 1.immunohistochemical-C/C2-1.tif
- 1.immunohistochemical-C/C2-2.tif
- 1.immunohistochemical-C/C2-3.tif
