# Supplementary material for: Downregulation of EB1 impedes Cx43 localization and cardiac conduction after hypothermic ischemia-reperfusion in rats
Source: PeerJ. 2025 Apr 14;13:e19276. doi: 10.7717/peerj.19276 (PMC12005192; doi:10.7717/peerj.19276)
Supplement: Supplemental Information 21 [file peerj-13-19276-s021.zip › 1.immunohistochemical-C/C.csv]

	Label	Area	Mean	IntDen	RawIntDen	MinThr	MaxThr				IntDen	Mean	AOD
1	Montage-(Colour_2)	17678	164.513	2908253	2908253	0	180				2908253	164.513	17677.9525
2	Montage-(Colour_2)	23039	162.072	3733976	3733976	0	180				3733976	162.072	23038.99501
3	Montage-(Colour_2)	20370	161.734	3294524	3294524	0	180				3294524	161.734	20370.01496
4	Montage-(Colour_2)	21146	164.752	3483839	3483839	0	180				3483839	164.752	21145.95877
5	Montage-(Colour_2)	19723	163.511	3224921	3224921	0	180				3224921	163.511	19722.96053
6	Montage-(Colour_2)	28603	162.428	4645931	4645931	0	180				4645931	162.428	28603.01795
7	Montage-(Colour_2)	28640	161.167	4615836	4615836	0	180				4615836	161.167	28640.08141
8	Montage-(Colour_2)	33325	161.955	5397141	5397141	0	180				5397141	161.955	33324.94211
9	Montage-(Colour_2)	44597	158.51	7069074	7069074	0	180				7069074	158.51	44597.02227
10	Montage-(Colour_2)	53213	157.478	8379871	8379871	0	180				8379871	157.478	53212.96308
11	Montage-(Colour_2)	32396	141.336	4578714	4578714	0	180				4578714	141.336	32395.95008
12	Montage-(Colour_2)	45393	139.912	6351043	6351043	0	180				6351043	139.912	45393.12568
13	Montage-(Colour_2)	40304	143.568	5786352	5786352	0	180				5786352	143.568	40303.91174
14	Montage-(Colour_2)	38178	144.874	5530990	5530990	0	180				5530990	144.874	38177.93393
15	Montage-(Colour_2)	32257	146.343	4720598	4720598	0	180				4720598	146.343	32257.08097
