# Supplementary material for: Downregulation of EB1 impedes Cx43 localization and cardiac conduction after hypothermic ischemia-reperfusion in rats
Source: PeerJ. 2025 Apr 14;13:e19276. doi: 10.7717/peerj.19276 (PMC12005192; doi:10.7717/peerj.19276)
Supplement: Supplemental Information 23 [file peerj-13-19276-s023.zip]

Archive with 9 entries (8 files):
- 1.immunohistochemical-I/R/
- 1.immunohistochemical-I/R/I/R.csv
- 1.immunohistochemical-I/R/I/R1-1.tif
- 1.immunohistochemical-I/R/I/R1-2.tif
- 1.immunohistochemical-I/R/I/R1-3.tif
- 1.immunohistochemical-I/R/I/R3-1.tif
- 1.immunohistochemical-I/R/I/R3-2.tif
- 1.immunohistochemical-I/R/I/R3-3.tif
- 1.immunohistochemical-I/R/I/R4- 2.tif
