# Supplementary material for: Downregulation of EB1 impedes Cx43 localization and cardiac conduction after hypothermic ischemia-reperfusion in rats
Source: PeerJ. 2025 Apr 14;13:e19276. doi: 10.7717/peerj.19276 (PMC12005192; doi:10.7717/peerj.19276)
Supplement: Supplemental Information 23 [file peerj-13-19276-s023.zip › 1.immunohistochemical-I/R/I/R.csv]

	Label	Area	Mean	IntDen	RawIntDen	MinThr	MaxThr			IntDen	Mean	AOD
1	Montage-(Colour_2)	11999	154.366	1852235	1852235	0	180			1852235	154.366	11998.98294
2	Montage-(Colour_2)	31358	141.694	4443238	4443238	0	180			4443238	141.694	31357.9827
3	Montage-(Colour_2)	15238	152.143	2318361	2318361	0	180			2318361	152.143	15238.03921
4	Montage-(Colour_2)	14644	151.536	2219095	2219095	0	180			2219095	151.536	14644.01198
5	Montage-(Colour_2)	16561	151.642	2511346	2511346	0	180			2511346	151.642	16561.01872
6	Montage-(Colour_2)	15959	150.994	2409706	2409706	0	180			2409706	150.994	15958.95201
7	Montage-(Colour_2)	15336	149.174	2287734	2287734	0	180			2287734	149.174	15336.0103
8	Montage-(Colour_2)	13179	149.623	1971887	1971887	0	180			1971887	149.623	13179.03665
9	Montage-(Colour_2)	20904	148.815	3110826	3110826	0	180			3110826	148.815	20903.98145
10	Montage-(Colour_2)	14184	151.044	2142403	2142403	0	180			2142403	151.044	14183.96626
11	Montage-(Colour_2)	42737	158.363	6767967	6767967	0	180			6767967	158.363	42737.04716
12	Montage-(Colour_2)	17016	164.162	2793374	2793374	0	180			2793374	164.162	17015.95984
13	Montage-(Colour_2)	17808	161.582	2877449	2877449	0	180			2877449	161.582	17807.97985
14	Montage-(Colour_2)	7975	162.689	1297444	1297444	0	180			1297444	162.689	7974.995236
15	Montage-(Colour_2)	29685	155.11	4604441	4604441	0	180			4604441	155.11	29685.00419
