# Supplementary material for: Downregulation of EB1 impedes Cx43 localization and cardiac conduction after hypothermic ischemia-reperfusion in rats
Source: PeerJ. 2025 Apr 14;13:e19276. doi: 10.7717/peerj.19276 (PMC12005192; doi:10.7717/peerj.19276)
Supplement: Supplemental Information 25 [file peerj-13-19276-s025.zip › 1.immunohistochemical-AAV9-CON/AAV9-C0N.csv]

	Label	Area	Mean	IntDen	RawIntDen	MinThr	MaxThr			IntDen	Mean
1	Montage-(Colour_2)	17930	166.042	2977133	2977133	0	180			2977133	166.042	17929.99964
2	Montage-(Colour_2)	12784	165.263	2112722	2112722	0	180			2112722	165.263	12783.99884
3	Montage-(Colour_2)	12958	165.438	2143751	2143751	0	180			2143751	165.438	12958.03262
4	Montage-(Colour_2)	16540	164.566	2721924	2721924	0	180			2721924	164.566	16540.01434
5	Montage-(Colour_2)	18166	163.888	2977185	2977185	0	180			2977185	163.888	18165.9731
6	Montage-(Colour_2)	22585	150.14	3390916	3390916	0	180			3390916	150.14	22585.02731
7	Montage-(Colour_2)	23044	150.907	3477492	3477492	0	180			3477492	150.907	23043.94097
8	Montage-(Colour_2)	24155	153.23	3701278	3701278	0	180			3701278	153.23	24155.04797
9	Montage-(Colour_2)	25798	150.865	3892009	3892009	0	180			3892009	150.865	25797.95844
10	Montage-(Colour_2)	31994	150.246	4806962	4806962	0	180			4806962	150.246	31993.94327
11	Montage-(Colour_2)	32235	150.003	4835358	4835358	0	180			4835358	150.003	32235.0753
12	Montage-(Colour_2)	36778	148.586	5464698	5464698	0	180			5464698	148.586	36778.01408
13	Montage-(Colour_2)	31084	147.585	4587528	4587528	0	180			4587528	147.585	31083.97195
14	Montage-(Colour_2)	25867	149.835	3875779	3875779	0	180			3875779	149.835	25866.98035
15	Montage-(Colour_2)	32976	149.211	4920371	4920371	0	180			4920371	149.211	32975.92671
