# Supplementary material for: Downregulation of EB1 impedes Cx43 localization and cardiac conduction after hypothermic ischemia-reperfusion in rats
Source: PeerJ. 2025 Apr 14;13:e19276. doi: 10.7717/peerj.19276 (PMC12005192; doi:10.7717/peerj.19276)
Supplement: Supplemental Information 26 [file peerj-13-19276-s026.zip]

Archive with 9 entries (8 files):
- 2.immunohistochemical-AAV9-CON/
- 2.immunohistochemical-AAV9-CON/AAV9-CON4-2.tif
- 2.immunohistochemical-AAV9-CON/AAV9-CON4-3.tif
- 2.immunohistochemical-AAV9-CON/AAV9-CON5-1.tif
- 2.immunohistochemical-AAV9-CON/AAV9-CON5-2.tif
- 2.immunohistochemical-AAV9-CON/AAV9-CON6-1.tif
- 2.immunohistochemical-AAV9-CON/AAV9-CON6-2.tif
- 2.immunohistochemical-AAV9-CON/AAV9-CON7-1.tif
- 2.immunohistochemical-AAV9-CON/AAV9-CON7-2.tif
