# Supplementary material for: Downregulation of EB1 impedes Cx43 localization and cardiac conduction after hypothermic ischemia-reperfusion in rats
Source: PeerJ. 2025 Apr 14;13:e19276. doi: 10.7717/peerj.19276 (PMC12005192; doi:10.7717/peerj.19276)
Supplement: Supplemental Information 27 [file peerj-13-19276-s027.zip]

Archive with 10 entries (9 files):
- 1.immunohistochemical-AAV9-EB1/
- 1.immunohistochemical-AAV9-EB1/AAV9-EB1 1-1.tif
- 1.immunohistochemical-AAV9-EB1/AAV9-EB1 1-2.tif
- 1.immunohistochemical-AAV9-EB1/AAV9-EB1 1-3.tif
- 1.immunohistochemical-AAV9-EB1/AAV9-EB1 3-1.tif
- 1.immunohistochemical-AAV9-EB1/AAV9-EB1 3-2.tif
- 1.immunohistochemical-AAV9-EB1/AAV9-EB1 3-3.tif
- 1.immunohistochemical-AAV9-EB1/AAV9-EB1 4-1.tif
- 1.immunohistochemical-AAV9-EB1/AAV9-EB1 4-2.tif
- 1.immunohistochemical-AAV9-EB1/AAV9-EB1.csv
