# Supplementary material for: Downregulation of EB1 impedes Cx43 localization and cardiac conduction after hypothermic ischemia-reperfusion in rats
Source: PeerJ. 2025 Apr 14;13:e19276. doi: 10.7717/peerj.19276 (PMC12005192; doi:10.7717/peerj.19276)
Supplement: Supplemental Information 27 [file peerj-13-19276-s027.zip › 1.immunohistochemical-AAV9-EB1/AAV9-EB1.csv]

	Label	Area	Mean	IntDen	RawIntDen	MinThr	MaxThr			IntDen	Mean	AOD
1	Montage-(Colour_2)	41069	141.883	5827011	5827011	0	180			5827011	141.883	41069.12738
2	Montage-(Colour_2)	39058	143.818	5617237	5617237	0	180			5617237	143.818	39057.95519
3	Montage-(Colour_2)	44664	144.34	6446818	6446818	0	180			6446818	144.34	44664.11251
4	Montage-(Colour_2)	40563	139.674	5665595	5665595	0	180			5665595	139.674	40562.98953
5	Montage-(Colour_2)	30396	146.331	4447885	4447885	0	180			4447885	146.331	30396.05415
6	Montage-(Colour_2)	29639	144.807	4291934	4291934	0	180			4291934	144.807	29638.99535
7	Montage-(Colour_2)	30073	142.745	4292758	4292758	0	180			4292758	142.745	30072.91324
8	Montage-(Colour_2)	28287	141.557	4004231	4004231	0	180			4004231	141.557	28287.05751
9	Montage-(Colour_2)	30148	139.385	4202168	4202168	0	180			4202168	139.385	30147.92123
10	Montage-(Colour_2)	30579	146.995	4494974	4494974	0	180			4494974	146.995	30579.09453
11	Montage-(Colour_2)	32915	143.789	4732807	4732807	0	180			4732807	143.789	32914.94481
12	Montage-(Colour_2)	31044	147.49	4578681	4578681	0	180			4578681	147.49	31044.00976
13	Montage-(Colour_2)	30781	147.932	4553492	4553492	0	180			4553492	147.932	30780.98045
14	Montage-(Colour_2)	25924	149.51	3875890	3875890	0	180			3875890	149.51	25923.95158
15	Montage-(Colour_2)	38862	143.935	5593600	5593600	0	180			5593600	143.935	38861.98631
