# Supplementary material for: Downregulation of EB1 impedes Cx43 localization and cardiac conduction after hypothermic ischemia-reperfusion in rats
Source: PeerJ. 2025 Apr 14;13:e19276. doi: 10.7717/peerj.19276 (PMC12005192; doi:10.7717/peerj.19276)
Supplement: Supplemental Information 28 [file peerj-13-19276-s028.zip]

Archive with 8 entries (7 files):
- 2.immunohistochemical-AAV9-EB1/
- 2.immunohistochemical-AAV9-EB1/AAV9-EB1 4-3.tif
- 2.immunohistochemical-AAV9-EB1/AAV9-EB1 5-1.tif
- 2.immunohistochemical-AAV9-EB1/AAV9-EB1 5-2.tif
- 2.immunohistochemical-AAV9-EB1/AAV9-EB1 5-3.tif
- 2.immunohistochemical-AAV9-EB1/AAV9-EB1 6-1.tif
- 2.immunohistochemical-AAV9-EB1/AAV9-EB1 6-2.tif
- 2.immunohistochemical-AAV9-EB1/AAV9-EB1 6-3.tif
